# Supplementary material for: NOD1/2 signaling in macrophages drives adaptive immune resistance in cancer
Source: Signal Transduct Target Ther. 2026 Jul 16;11:300. doi: 10.1038/s41392-026-02758-6 (PMC13385828; doi:10.1038/s41392-026-02758-6)
Supplement: Supplementary file 2 — Raw data [file 41392_2026_2758_MOESM2_ESM.xlsx]

## Sheet: Figure1
figure1B	Tumor growth curves following αPD-L1 treatment in MC38 tumor-bearing mice							figure 1C	Tumor Weight (g)				figure 1D	Tumor growth curves following αPD-L1 treatment in MC38 tumor-bearing mice							figure 1E	Tumor Weight (g)				figure1G	Tumor growth curves following GSK583 combination with αPD-L1 treatment							figure 1H	Tumor Weight (g)				figure1J	Tumor growth curves following GSK583 combination with T cells treatment in B16F10 tumor-bearing mice							figure1K	Tumor Weight (g)
		WT-IgG							WT-IgG	Nod1/2-/--IgG	WT-αPD-L1	Nod1/2-/--αPD-L1			WT-IgG							WT-IgG	Ripk2-/--IgG	WT-αPD-L1	Ripk2-/--αPD-L1			Vehicle							IgG	GSK583	αPD-L1	αPD-L1+GSK583			Vehicle							Vehicle	GSK583
	day	#1	#2	#3	#4	#5	#6		1.67	0.41	2.02	0.12		day	#1	#2	#3	#4	#5			1.64	0.82	0.84	0.23		day	#1	#2	#3	#4	#5	#6		0.77	0.94	0.51	0.29		day	#1	#2	#3	#4	#5	#6		1.061	1.008
	0	82.2539	85.7368	64.8301	70.4871	84.4296	90.4008		1.23	0.95	1.46	0.27		0	48.8247	77.3652	78.0823	132.405	95.604			1.22	1.22	0.99	0.36		0	61.2563	58.8651	74.4192	75.1541	145.829	84.2579		1.37	0.84	0.49	0.19		0	57.9597	64.1182	49.323	53.6487	60.3574	50.3596		1.631	1.297
	3	102.097	94.5527	104.646	100.39	109.784	111.813		1.73	0.4	1.85	0.12		3	79.1921	136.08	188.06	293.078	206.968			0.95	1.53	0.22	0.11		3	323.934	291.362	200.153	201.6	310.534	307.2		1.57	1.19	0.93	0.37		2	101.956	109.788	99.6382	83.5957	113.664	101.503		1.579	1.573
	6	127.82	125.38	154.08	92.2012	131.255	195.973		0.87	0.57	1.46	0.23		5	251.035	215.917	299.293	270.192	369.601			1.7	2.11	0.42	0.17		5	513.726	466.598	331.806	488.722	447.636	492.839		1.17	2.01	0.36	0.25		4	156.601	248.279	248.254	171.542	157.947	158.035		1.319	1.367
	8	260.176	363.605	318.361	170.015	327.544	319.41		1.22	0.26	0.7	0.18		7	201.678	564.02	395.465	512.434	406.281			1.5	0.65	0.66	0.22		7	700.713	310.184	435.584	698.201	695.675	611.885		1.83	1.29	0.63	0.21		6	283.225	337.805	367.424	306.451	321.895	334.334		1.192	1.212
	10	573.842	584.794	396.62	218.128	620.526	513.236		1.43	0.6	1.21	0.02		10	382.106	881.767	599.199	711.351	697.827					0.79	0.42		10	919.103	525.763	543.308	989.833	829.48	860.686		0.7	1.85	0.32	0.11		8	434.809	570.489	614.077	551.804	459.285	530.195		1.3	1.077
	12	1074.59	626.987	637.974	446.809	1090.33	968.256							12	649.513	900.446	718.66	1036.93	813.815								12	1336.91	709.636	696.266	1290.24	1269.06	1257.99							10	737.299	904.23	916.867	743.856	609.72	696.554
	14	1651.97	1515.53	1375.19	864.795	1521.62	1104.76							15	796.563	1078.1	1092.9	1320.56	1251.75								14	1780.89	1709.64	972.038	1829.51	1504.74	1632.49							12	972.893	1371.46	1327.69	1152.81	1009.36	1112.65
	15	1879.38	1692.96	1804.27	1205.22	1583.35	1472.94							18	1016.52	1306.5	1553.38	1779.42	1606.63									GSK583													GSK583
		Nod1/2-/--IgG													Ripk2-/--IgG												day	#1	#2	#3	#4	#5	#6							day	#1	#2	#3	#4	#5	#6
	day	#1	#2	#3	#4	#5	#6							day	#1	#2	#3	#4	#5								0	69.136	52.6354	79.6093	110.305	107.024	96.1144							0	61.4902	41.9875	57.054	67.0474	56.8949	44.3744
	0	90.1319	66.7759	61.5883	75.8809	86.2576	97.888							0	59.3374	68.0161	73.3205	86.766	102.342								3	192.912	224.762	433.983	273.278	353.6	182.684							2	96.957	122.4	83.8706	102.831	111.235	81.2159
	3	105.415	112.804	87.8285	176.663	143.399	147.907							3	87.2292	123.471	189.332	233.088	179.793								5	326.062	420.463	390.629	394.65	574.466	326.062							4	177.299	238.5	170.806	192.861	219.688	180.236
	6	123.3	210.006	114.699	165.927	178.742	186.116							5	153.678	257.731	342.8	294.864	248.521								7	509.168	544.821	575.564	623.427	768.042	609.764							6	299.937	370.616	373.214	348.101	372.444	356.013
	8	213.769	366.669	172.152	300.628	369.559	366.799							7	242.746	195.817	539.052	376.222	299.414								10	801.388	655.827	828.448	870.708	1116.47	1098.58							8	404.941	502.272	577.417	580.174	588.87	438.508
	10	423.092	583.808	310.116	454.854	488.506	425.544							10	424.871	440.068	882.094	628.71	369.746								12	912.061	875.407	1262.55	1362.89	1542.42	1310.72							10	639.578	793.178	899.133	789.708	808.796	641.594
	12	976.417	1242.19	732.574	534.907	531.648	658.741							12	643.726	514.5	1144.71	818.196	520.61								14	1540.96	818.248	1413.58	1858.5	1762.71	1598.98							12	993.219	1145.54	1358.09	1179.74	1118.06	964.631
	14	1397.14	1738.89	1623.59	818.275	640.647	1216.43							15	896.171	604.962	1396.15	1017.56	821.761									αPD-L1													T cells treatment
	15	1734.22	1842.53	1525.78	1371.42	807.227	1333.94							18	1350.69	1230.25	1893.36	1841.64	1395.73								day	#1	#2	#3	#4	#5	#6							day	#1	#2	#3	#4	#5	#6
		WT-αPD-L1													WT-αPD-L1												0	53.0476	61.7492	68.3167	79.524	79.8946	91.2261							0	46.0717	55.8536	70.034	55.8954	44.0725	52.116
	day	#1	#2	#3	#4	#5	#6							day	#1	#2	#3	#4	#5	#6							3	217.343	154.87	154.821	259.736	256.057	326.675							2	56.4975	89.5807	68.3465	86.751	53.7963	78.5477
	0	99.4062	64.6267	66.5259	73.6962	87.45	93.5747							0	49.1834	58.9999	89.256	124.273	141.671	188.473							5	329.855	121.549	142.498	226.367	443.653	361.957							4	111.971	110.198	104.369	177.32	80.4292	145.704
	3	56.1816	103.826	82.0615	62.5919	65.647	104.733							3	92.0645	131.431	159.744	200.679	182.02	273.8							7	246.928	125.404	275.403	475.085	278.493	530.319							6	189.574	181.65	169.57	267.663	153.932	262.064
	6	146.427	59.246	106.807	102.487	153.117	173.856							5	215.264	270.708	201.698	373.478	230.069	381.086							10	390.207	218.246	398.568	474.416	229.382	647.649							8	281.009	342.754	358.741	429.19	255.477	427.014
	8	212.438	112.722	243.228	195.439	317.486	297.241							7	374.366	332.334	227.78	326.267	482.765	327.791							12	349.228	207.76	487.911	317.596	392.375	713.856							10	440.974	470.939	544.559	522.591	397.006	518.057
	10	250.085	256.192	120.453	199.235	99.7417	148.18							10	284.036	453.177	257.851	631.635	377.316	429.232							14	649.733	430.878	692.791	233.206	460.617	859.365							12	615.584	628.592	928.114	682.957	581.121	763.09
	12	498.007	408.908	120.832	161.089	113.68	268.363							12	375.319	546.872	176.259	626.196	496.675	694.954								αPD-L1+GSK583													T cells treatment+GSK583
	14	425.963	792.245	368.16	398.071	283.01	403.34							15	563.767	706.832	173.97	879.005	567.271	656.969							day	#1	#2	#3	#4	#5	#6							day	#1	#2	#3	#4	#5	#6
	15	377.324	888.156	383.228	408.847	315.419	585.315							18	560.015	796.406	95.0409	1300.7	616.428	736.778							0	54.8551	56.3359	66.7755	54.9255	54.6478	71.4089							0	46.0408	50.9914	53.7879	62.4599	59.9289	57.9238
		Nod1/2-/--αPD-L1													Ripk2-/--αPD-L1												3	189.084	295.418	282.625	173.026	126.925	138.632							2	37.36	34.704	29.5182	44.9036	46.4297	32.6536
	day	#1	#2	#3	#4	#5	#6							day	#1	#2	#3	#4	#5	#6							5	202.439	199.452	198.246	154.001	127.875	102.371							4	51.4008	21.6299	14.7514	65.554	79.5585	50.8795
	0	55.6354	80.9786	65.0541	71.8275	103.021	100.003							0	42.198	56.5794	64.0512	72.9031	94.4199	117.653							7	192.414	193.083	159.702	195.138	176.528	77.5815							6	73.9278	24.1377	0	102.85	109.808	63.1884
	3	47.2116	75.5622	68.6029	100.875	82.772	70.5975							3	90.3403	148.804	101.967	129.814	134.636	171.768							10	262.921	263.292	230.113	347.879	297.41	35.8116							8	96.6679	41.3343	0	155.796	171.703	107.215
	6	63.3671	123.337	64.5641	133.022	141.373	99.9392							5	125.34	200.199	128.209	179.394	201.736	278.482							12	328.382	396.101	187.062	250.233	262.357	56.0382							10	167.62	71.6197	0	204.35	212.675	162.202
	8	108.539	146.738	143.509	174.841	175.68	136.687							7	126.724	237.045	140.36	217.14	145.08	301.95							14	301.464	334.722	138.332	265.604	327.202	41.3162							12	250.317	108.431	0	320.954	293.226	209.933
	10	51.8815	122.249	137.402	61.5956	53.5611	50.4252							10	143.534	226.515	133.022	171.111	158.622	338.032
	12	24.1621	147.758	215.754	192.503	107.033	29.5498							12	165.888	172.474	83.4837	129.573	147.097	223.313
	14	67.9901	200.972	357.276	200.945	97.8322	0							15	144.962	171.437	62.0014	79.7998	98.02	268.002
	15	160.295	217.502	332.788	222.759	279.939	0							18	221.062	373.968	105.647	112.763	140.739	313.675
[truncated: 24 more columns]

## Sheet: Figure2
figure2B	Quantification of CD8+ T cells in tissues
	WT-IgG	WT-αPD-L1	NOD1/2-/--IgG	NOD1/2-/--αPD-L1
	1	4	0	17
	2	6	1	20
	0	8	2	16
	0	5	1	13
figure2F	Percentage of MC38 tumor-infiltrating immune cells in CD45+ T cells from scRNA
		B cells	CD4+ T cells	CD8+ T cells	Dendritic cells	Gamma delta T cells	iCAFs	Macrophages	Mast Cells	Monocytes	Neutrophils	NK cells	pDCs	Proliferating T cell
	WT-IgG	0.016218	0.016471	0.086158	0.059614	0.002471	0.064302	0.640798	0.001014	0.05879	0.000697	0.040355	0.004625	0.008489
	WT-αPD-L1	0.0770887	0.0236147	0.112906	0.0478754	0.00717772	0.0712748	0.562949	0.00143554	0.0461527	0.00150732	0.0368935	0.00373242	0.00739305
	NOD1/2-/--IgG	0.0136848	0.0101532	0.103298	0.0450274	0.00176578	0.0695592	0.66488	0.000315318	0.0441445	0.00353156	0.0332976	0.00340544	0.006937
	NOD1/2-/--αPD-L1	0.144926	0.0256389	0.186964	0.054441	0.00807459	0.0295513	0.44352	0.000416216	0.0546908	0.00491135	0.0354616	0.00149838	0.00990593
figure2G	Percentage of MC38 tumor-infiltrating immune cells in CD45+ cells
		CD4+	CD8+	Macrophages	DCs	Neutrophils
	WT-IgG	6.43588	9.17713	37	19.36	1.23949
	WT-αPD-L1	8.64026	14.7945	37.72	24.22	1.39156
	NOD1/2-/--IgG	6.6155	8.32112	38.8	19.54	1.40001
	NOD1/2-/--αPD-L1	8.47446	20.8801	15.6	16.52	1.54706
figure2H	Proportion of CD8+ T cells in CD45+ cells
	WT-IgG	WT-αPD-L1	Nod1/2-/--IgG	Nod1/2-/--αPD-L1
	7.6641	14.9358	7.9514	24.2187
	11.7199	15.6306	8.24	17.8029
	12.348	15.531	8.592	20.604
	8.621	14.9823	9.5545	23.0982
	7.1148	14.257	6.8688	20.0364
	7.595	13.4301	8.72	19.5201
figure2I	Proportion of Macrophages in CD45+ cells
	WT-IgG	WT-αPD-L1	Nod1/2-/--IgG	Nod1/2-/--αPD-L1
	43.9	28.6	35.4	14.9
	39.4	38.5	42.6	16.7
	33.3	48.8	37.8	10.1
	30.3	37.2	41.6	18.4
	38.1	35.5	36.6	17.9

## Sheet: Figure3
figure3B	%CD8+ T cell proliferation
		CD8+ T without BMDMs			CD8+ T with WT-BMDMs			CD8+ T with Nod1/2-/--BMDMs
	Ctrl	89.5	95.1	88.6	99.2	98.4	99.6	98.4	99.1	95.2
	D+M	91.3	93.2	90.4	19.8	17.5	22.4	99.3	99.6	94.5
figure3D	%CD8+ T cell proliferation
	Ctrl	GSK583	D+M	D+M+GSK583
	99.3	99.4	22.6	99.1
	99.3	99.1	26.1	98.4
	99.5	99.3	19.4	97.9
figure3F	CD8+IFNγ+ ( % )
		CD8+ T with WT-BMDMs			CD8+ T with Nod1/2-/--BMDMs
	Ctrl	22.6	18.9	20.1	27	25.9	30.3
	D+M	6.27	7.31	6.92	15	18.5	20.1

## Sheet: Figure4
figure4C	Cd274 mRNA level in BMDMs
	Time	C12-iE-DAP			MDP
	0 h	0.928	1.108	0.973	0.928	1.108	0.973
	2 h	7.853	9.132	7.733	8.829	8.703	8.476
	4 h	4.967	5.915	4.774	4.816	5.391	4.338
figure4D	CD274 mRNA level in THP1 cells
	Time	C12-iE-DAP			MDP
	0 h	1.148	1.036	0.841	1.148	1.036	0.841
	2 h	1.717	1.526	1.157	2.691	1.369	2.053
	4 h	4.801	6.406	5.54	6.928	5.489	5.524
	6 h	4.604	6.146	4.761	4.413	4.434	6.056
	8 h	4.478	2.809	4.692	4.746	5.081	5.309
figure4E	CD274 mRNA level in CD14+ macrophages
	Ctrl	C12-iE-DAP	MDP
	1	6.27635	5.28588
	1	2.3363	2.52183
	1	2.95707	3.66412
	1	6.55398	4.58739
	1	3.92542	4.01319
figure4G	MFI level of PD-L1 in BMDMs
	0h	2h	4h	6h	8h
	5239	5770	5357	6357	8014
	5338	5819	5791	6931	8461
	5482	5642	5309	6499	7756
figure4H	MFI level of PD-L1 in BMDMs
	WT-Ctrl	WT-D+M	Nod1/2-/--Ctrl	Nod1/2-/--D+M
	2772	5958	3256	3443
	2597	5209	3353	3418
	2599	5281	3236	3384
figure4J	%CD8+ T cell proliferation
	Ctrl	IgG	αPD-L1	D+M	D+M+IgG	D+M+αPD-L1
	99	98.1	93.2	14.3	12	42.5
	95.4	94.5	92.8	9.8	15.3	39.8
	99.6	97.9	95.1	16.4	10.5	33.6

## Sheet: Figure5
figure5A	Cd274 mRNA levels in BMDMs
	WT-Ctrl	WT-D+M	Ripk2-/--Ctrl	Ripk2-/--D+M
	1.09	5.72	1.03	1.53
	0.88	4.81	0.94	1.22
	1.04	4.57	1.04	1.17
figure5C	MFI level of PD-L1 in BMDMs
	WT-Ctrl	WT-D+M	Ripk2-/--Ctrl	Ripk2-/--D+M
	2198	4407	2109	2229
	2221	4594	2183	2230
	2272	4003	1945	2229
figure5D	Cd274 mRNA levels in BMDMs
	Ctrl	D+M	D+M+QNZ
	1.03	6.84	1.94
	0.94	5.92	1.44
	1.04	5.74	0.95
figure5E	MFI level of PD-L1 in BMDMs
	Ctrl	D+M	D+M+QNZ
	2299	3945	2795
	2287	3656	2613
	1941	3651	2528
figure5H	ChIP-qPCR
	WT-Ctrl	WT-D+M	Nod1/2-/--Ctrl	Nod1/2-/--D+M
	0.878	44.598	1.096	0.563
	1.132	58.992	0.954	0.75
	1.006	39.835	0.957	0.598
figure5I	Relative Luciferase Activity
	pcDNA3.1	NOD1+NOD2+D+M	PD-L1+DMSO	PD-L1+NOD1+NOD2+D+M	PD-L1+QNZ	PD-L1+NOD1+NOD2+D+M+QNZ
	0.810192	1.53304	3.91796	7.48181	1.42995	2.66935
	1.01105	0.787356	5.1422	8.96724	1.70451	3.23995
	0.988954	0.975834	4.31995	9.35206	2.11254	2.95402

## Sheet: Figure6
figure5D		Cell Viability of CRC organoids
	GSK583 (μM)	0	0.1	1	5
		106.049	107.708	101.57	109.115
		102.81	110.233	98.4131	108.227
		102.761	109.826	103.82	103.475
		Cell Viability of Mouse crypt organoids
figure5E	GSK583 (μM)	0	0.1	1	5
		95.3917	103.688	97.7443	118.667
		111.894	109.202	112.269	97.3795
		114.571	121.234	104.519	98.8173
figure5F		CD8+ cells of PBMCs (%)
	Organiod +PBMCs		1.81	2.92	2.34
	Organiod +PBMCs		7.46	7.65	7.29
	Organiod +PBMCs+GSK583		10.7	9.2	8.84
figure5I	Caspase3 Image Region Area of organoids
	Organoids				1	1	1	1	1
	Organoids+T cells				15.6639	12.4925	18.9288	14.3181	13.8328
	Organoids+T cells+PBMCs				12.5684	8.3533	12.139	4.34877	10.0259
	Organoids+T cells+PBMCs+αPD-L1				10.2944	6.99523	13.5106	5.07096	8.08339
	Organoids+T cells+PBMCs +GSK583				13.4117	9.37849	10.089	5.71397	7.29617
	Organoids+T cells+PBMCs+αPD-L1+GSK583				18.8012	11.8836	19.9547	13.3049	11.2039

## Sheet: Figure S1
figure S1B	Tumor growth curves following αPD-L1 treatment in MC38 tumor-bearing mice								figure S1C	Tumor Weight (g)						figure S1F	Tumor growth curves following αPD-1 treatment in MC38 tumor-bearing mice										figure S1G	Tumor Weight (g)				figure S1H	Tumor growth curves following αPD-L1 treatment in MC38 tumor-bearing mice in co-housing experiment							figure S1I	Tumor Weight (g) in co-housing experiment
		WT-IgG								WT-IgG	Nod1-/--IgG	Nod2-/--IgG	WT-αPD-L1	Nod1-/--αPD-L1	Nod2-/--αPD-L1			WT-IgG										WT-αPD-1	Nod1/2-/--αPD-1					WT-IgG							WT-IgG	Nod1/2-/--IgG	WT-αPD-L1	Nod1/2-/--αPD-L1
	day	#1	#2	#3	#4	#5	#6			1.49	2.03	2.08	0.68	0.49	0.42		day	#1	#2	#3	#4	#5	#6	#7				0.04	0.57				day	#1	#2	#3	#4	#5	#6		1.23	1.68	0.51	0.16
	0	61.2563	58.8651	74.4192	75.1541	105.674	145.829			1.3	1.58	1.46	0.88	0.77	0.21		0	61.0392	61.4588	67.2374	69.106	85.4761	91.2389	91.3187				0.03	0				0	71.2903	89.6605	97.0187	106.045	114.568	157.258		2.01	0.44	0.84	0.17
	3	323.934	291.362	200.153	201.6	300.59	310.534			1.56	1.08	1.73	0.37	0.26	1.11		3	166.978	94.0896	88.2171	135.457	201.145	177.419	174.022				0.2	0.01				3	100.436	191.212	231.101	236.663	173.352	274.093		1.85	0.95	0.4	0.33
	6	513.726	466.598	331.806	788.722	493.016	447.636			2.14	1.24	1.9	0.65	0.29	1		6	150.128	172.886	100.352	129.161	419.07	285.909	263.674				1.22	0				6	198.249	368.22	166.682	269.622	441.555	278.709		1.13	1.6	0.76	0.2
	9	500.713	310.184	435.584	898.201	747.079	395.675			1.7	2.02	1.86	0.85	0.79	0.63		9	229.68	308.213	140.132	170.094	732.188	305.094	501.226				0.37	0				9	492.374	603.606	277.887	418.409	431.926	390.659		1.39	1.85	1.22	0.68
	11	919.103	525.763	543.308	2190.24	1181.7	629.48			1.35	2.12	2.14	0.91	0.81	0.67		12	213.959	295.231	168.083	191.065	1117.14	647.443	723.61				0.06	0				11	663.306	836.793	522.191	638.36	812.386	646.087		1.38	1.88	1.06	0.38
	13	1336.91	561.202	696.266	989.833	1967.22	969.059										15	350.092	916.794	291.391	229.601	1681.05	1115.35	1253.96				0.57	0.1				13	1163.96	963.733	544.798	961.836	951.936	938.114
	15	1780.89	709.636	1272.04	1829.51	2192.35	1204.75										17	282.055	1254.91	559.913	404.904	1669.27	1677.02	1965.32				0.97	0.22				15	1385.35	1340.67	653.448	946.639	1555.16	744.79	figure S1J	Tumor weight inhibition (% IgG)in co-housing experiment
									figure S1D	Tumor weight inhibition (% IgG)								Nod1/2-/--IgG										1.15	0.09				17	1883.92	1283.01	1040.06	1228.15	1875.22	1477.52
		Nod1-/--IgG															day	#1	#2	#3	#4	#5	#6	#7									Nod1/2-/--IgG								WT-αPD-L1	Nod1/2-/--αPD-L1
	day	#1	#2	#3	#4	#5	#6			WT-αPD-L1	Nod1-/--αPD-L1	Nod2-/--αPD-L1					0	66.5856	73.2742	79.6092	87.7689	88.6089	103.562	112.345									day	#1	#2	#3	#4	#5	#6		65.9622	88.5714
	0	61.3466	81.3895	83.8577	113.35	130.806	145.016			57.2327	70.8044	77.4396					3	88.6533	114.748	100.383	92.1819	125.913	165.272	140.488									0	54.8934	65.0303	75.787	114.142	121.305	146.959		43.9377	87.8571
	3	72.8504	121.32	187.498	87.1919	177.744	168.17			44.6541	54.1212	88.7198					6	98.5501	100.295	93.3992	155.467	137.603	209.475	194.16									3	123.412	141.455	156.697	96.9972	201.939	336.835		73.3037	76.4286
	6	91.3529	150.621	333.247	235.298	406.295	267.365			76.7296	84.5084	40.376					9	130.748	106.107	155.529	131.507	171.659	437.51	301.886									6	352.054	139.525	280.852	216.333	266.026	622.369		49.277	85.7143
	9	262.178	191.306	524.191	325.838	411.176	637.532			59.1195	82.721	46.2847					12	189.926	200.09	245.831	218.923	301.061	478.503	790.47									9	489.464	201.606	218.835	225.609	486.3	297.894		18.5762	51.4286
	11	271.636	366.321	585.391	500.481	636.342	525.334			46.5409	52.9295	66.1594					15	319.354	608.466	550.906	332.149	793.157	727.221	1053.69									11	935.478	248.598	270.86	265.908	731.54	682.924		29.2547	72.8571
	13	733.398	455.748	712.257	780.845	924.898	1186.5			42.7673	51.7378	64.0107					17	573.089	774.009	852.851	415.337	1171.85	1088.85	1397.92									13	955.48	262.264	320.454	441.622	903.941	959.146
	15	1837.03	552.25	1072.42	1166.29	1689.06	1821.19											WT-αPD-1															15	1231.43	238.1	326.492	585.565	1214.79	1258.03
																	day	#1	#2	#3	#4	#5	#6	#7	#8	#9							17	1946.09	448.321	599.329	858.576	1921.06	1663.34
		Nod2-/--IgG							figure S1E	Tumor weight inhibition (% IgG)							0	53.3065	63.0084	66.4348	70.83	85.7721	87.2256	95.7906	111.24	123.3							WT-αPD-L1
	day	#1	#2	#3	#4	#5	#6										3	140.84	82.2078	172.153	96.7323	108.952	108.656	104.535	246.472	200.004							day	#1	#2	#3	#4	#5	#6
	0	69.375	95.4567	96.4904	104.06	111.254	123.496			WT-αPD-L1	Nod1/2-/--αPD-L1						6	102.75	123.171	186.293	122.688	79.3128	53.0237	94.0363	558.548	191.646							0	82.1703	91.9427	107.388	108.392	118.278	190.975
	3	160.727	182.422	235.66	201.489	184.232	253.388			69.816	91.7241						9	80.7588	56.5709	186.1	116.198	64.856	44.5619	97.5531	563.151	271.651							3	166.16	199.857	218.582	152.922	210.104	206.176
	6	326.716	276.51	421.98	426.057	323.549	427.841			30.0613	81.3793						12	59.5755	52.6626	164.493	147.039	99.6315	44.4616	132.119	530.058	329.406							6	151.279	163.978	125.812	236.169	194.738	179.919
	9	684.487	394.179	594.596	621.066	620.01	605.532			70.5521	91.7241						15	22.05	81.1759	228.057	355.078	149.328	55.176	235.025	633.56	567.364							9	137.871	204.427	147.894	331.908	569.329	420.037
	11	667.132	450.454	939.787	784.005	1055.16	886.932			58.0368	84.1379						17	0	82.4292	291.354	467.12	175.297	42.1759	231.012	586.054	595.755							11	113.158	281.404	174.701	415.486	802.662	472.472
	13	1456.88	686.832	922.498	1117.54	1346.81	953.988			80.8589	87.5862						19	16.9262	55.0429	277.207	654.455	165.407	53.9031	346.802	878.677	725.913							13	175.884	355.25	234.305	399.822	1012.68	533.96
	15	1915.01	1086.89	1590.52	1512.09	1871.94	1563.97			55.8282	98.6207						22	0	66.4073	358.411	1064.31	240.818	57.8557	504.768	1249.04	1210.1							15	190.796	355.622	206.446	526.09	1045.47	582.525
																		Nod1/2-/--αPD-1															17	502.213	378.91	305.152	424	1471.84	1055
		WT-αPD-L1															day	#1	#2	#3	#4	#5	#6	#7	#8	#9							Nod1/2-/--αPD-L1
	day	#1	#2	#3	#4	#5	#6										0	59.7576	73.4541	83.5459	83.8531	90.5805	101.876	105.15	109.057	117.296							day	#1	#2	#3	#4	#5	#6
	0	53.0476	61.7492	79.524	79.8946	91.2261	169.136										3	103.155	60.5367	74.7082	62.1715	110.142	123.188	115.323	129.05	136.543							0	56.2207	59.248	66.7237	84.6758	107.039	131.855
	3	317.343	154.87	259.736	256.056	326.675	522.912										6	120.075	55.9039	69.7943	56.8099	67.4681	63.0616	120.497	95.8875	82.3531							3	95.738	51.6321	64.5555	132.441	80.6203	100.148
	6	229.855	121.549	226.367	443.653	361.956	353.6										9	82.8983	18.966	0	20.413	0	38.9282	122.122	109.959	100.975							6	120.094	65.4172	70.7699	80.3841	94.4582	108.014
	9	246.928	125.404	475.085	278.493	530.319	509.168										12	149.153	0	0	0	0	0	105.384	216.112	82.1633							9	61.8743	60.2952	62.1271	79.4976	71.5208	132.626
	11	290.207	218.246	474.416	229.382	647.649	801.388										15	287.89	0	0	0	0	0	127.022	150.511	92.9214							11	113.772	70.3857	88.75	72.7227	153.507	142.954
	13	349.228	207.76	317.596	392.375	713.856	544.821										17	259.583	0	0	0	0	0	190.013	145.595	77.2374							13	152.93	129.068	98.5804	101.561	150.43	221.281
	15	449.733	230.878	433.206	460.617	859.365	903.795										19	250.231	0	0	0	0	0	170.682	249.246	53.2369							15	76.1921	82.077	89.0231	76.8577	183.532	134.396
																	22	323.978	0	0	0	0	0	167.32	264.335	54.0384							17	127.36	86.2125	134.509	130.691	439.32	205.656
		Nod1-/--αPD-L1
	day	#1	#2	#3	#4	#5	#6
	0	55.9039	146.953	111.824	126.234	136.624	138.698
	3	117.832	190.125	182.421	83.2539	172.875	354.468
	6	169.547	384.519	201.826	225.081	242.852	686.75
	9	153.041	509.87	199.584	348.651	160.222	431.913
	11	128.774	643.632	343.277	361.973	261.958	617.166
	13	161.73	861.491	350.793	433.35	327.731	679.219
	15	266.67	956.083	261.825	808.303	323.113	712.254
		Nod2-/--αPD-L1
	day	#1	#2	#3	#4	#5	#6
	0	78.7119	81.4179	93.7098	98.1333	119.34	120.612
	3	87.0283	84.2901	172.699	142.391	176.78	231.372
	6	140.871	120.177	438.47	243.3	216.953	192.847
	9	239.412	128.335	504.604	348.061	268.966	283.541
	11	223.372	142.884	659.979	545.132	252.753	449.239
	13	320.772	63.375	663.497	574.864	428.554	371.202
	15	390.127	54.5081	775.259	786.765	446.306	746.729

## Sheet: Figure S2
figure S2B	Tumor growth curves following GSK583 combination with αPD-1 treatment in MC38 tumor-bearing mice								figure S2C	Tumor Weight (g)		figure S2F	Tumor growth curves following GSK583 combination with αPD-L1 treatment in B16F10 tumor-bearing mice							figure S2G						figure S2I	Tumor weight inhibition (% Vehicle)
		Vehicle								αPD-1	αPD-1+GSK583			Vehicle							Tumor Weight (g)
	day	#1	#2	#3	#4	#5	#6			1.23	0.1		day	#1	#2	#3	#4	#5			Vehicle	GSK583	αPD-L1	αPD-L1+GSK583			Vehicle	GSK583	T cells	T cells+GSK583
	0	48.8247	54.4932	77.3652	78.0823	93.5148	95.604			0.68	0		0	51.9	147.6	65	242.155	41.1			1	1.26	0.59	0.15			21.2324	25.167	53.0809	88.3445
	3	79.1921	120.738	136.08	188.06	162.716	206.968			0.45	0.28		2	60.5	278	134.9	292	79.9			2.45	1.83	1.68	1.93			-21.0839	3.71195	51.2249	94.9517
	5	251.035	134.338	215.917	299.293	266.852	369.601			1.88	0.12		4	133	437.1	289.2	410.2	241.3			2.24	1.8	2.06	0.17			-17.2235	-16.778	25.3155	100
	7	201.678	180.059	564.02	395.465	330.191	406.281			0.55	0.45		6	234.6	614.6	423.6	457.7	449.7			1.8	1.09	1.11	0.1			2.07869	-1.48478	40.9057	83.5932
	10	382.106	334.347	881.767	499.199	346.596	597.827			1.46	0.35		8	340.3	1069.4	766.9	632.5	575.9			1.9	2.5	2.15	0.54			11.507	10.0223	55.6793	86.2658
	12	749.513	387.606	600.446	618.66	510.066	613.815			0.94	0.22		10	472.1	1292.8	1251.5	914.7	813.9					1.94	0.07			3.48923	20.0445	36.3029	90.5716
	15	796.563	396.804	978.101	692.897	510.632	951.747						12	786.9	1612.5	1480.2	1078	1415
	18	1416.52	575.505	1306.5	1053.38	826.389	706.626							GSK583												figure S2J	Tumor weight inhibition (% Vehicle)
	20	1956.35	845.643	1709	1257.6	1114.63	1281.84						day	#1	#2	#3	#4	#5
		αPD-1											0	153.3	105.6	82.5	61.5	47.8									Vehicle	GSK583	GEM	GEM+GSK583
	day	#1	#2	#3	#4	#5	#6	#7					2	253.4	148.5	157.7	169.9	60.7									1.54185	-42.0705	15.4185	62.9956
	0	54.6042	84.1221	88.4767	91.3399	103.68	131.44	168.219					4	340	187.4	280.8	265	113.6									-12.3348	3.52423	16.7401	78.1938
	3	75.445	83.6995	233.643	228.129	361.988	235.468	175.498					6	411.7	216.4	340.6	309.3	235.6									14.0969	-21.5859	9.47137	72.2467
	5	109.368	108.568	527.102	454.985	451.027	297.472	396.804					8	706.6	265.6	538.3	339.2	398.2									41.1894	62.9956	63.6564	39.8678
	7	121.362	98.0474	577.424	442.572	746.551	258.638	496.364					10	1179.5	414.5	643.9	644.9	1487.7									-3.0837	39.8678	31.9383	43.1718
	10	135.569	138.369	389.774	454.213	535.625	362.054	392.721					12	1283.1	666.9	862.3	771.6	1956.7									-41.4097	12.7753	54.4053	66.2996
	12	206.851	92.7472	404.897	337.383	585.552	317.923	370.991						αPD-L1
	15	116.885	85.9334	489.718	442.392	537.871	435.317	377.314					day	#1	#2	#3	#4	#5	#6
	18	151.972	62.2424	494.671	280.174	753.917	284.912	423.681					0	173	129.8	82.5	78.6	46.4	40.3
	20	185.938	144.636	831.667	331.837	825.473	482.046	587.435					2	296.7	294.5	245	55.3	65.5	99.3
	24	284.547	229.987	875.242	298.935	1034.4	375.6	795.675					4	454.7	454.3	515.5	236	123	166.1
	26	354.719	349.478	1235.55	468.827	1525.23	517.278	1309.42					6	494.4	654	659.5	373	387.2	281.2
	28	393.75	501.81	1331.76	514.35	1907.71	906.896	1583.36					8	627.4	817.9	755.7	440.1	442.9	544.6
		αPD-1+GSK583											10	656.9	1073.8	1470.4	531.8	1187.7	1040.9
	day	#1	#2	#3	#4	#5	#6	#7					12	661.6	1559.8	1336.2	1081.9	1649.4	1598.2
	0	50.8507	58.7888	63.0125	87.9648	93.8643	63.446	146.039						GSK583+αPD-L1
	3	55.6728	83.8782	80.9513	96.7012	145.987	113.58	189.53					day	#1	#2	#3	#4	#5	#6
	5	73.373	99.3617	187.568	205.356	200.972	199.515	359.358					0	160.1	125.7	137.1	62.3	47.5	37.2
	7	164.523	79.8733	210.024	182.329	311.8	293.847	413.249					2	167.5	110.6	119	86.8	55.1	48.8
	10	137.216	39.5178	203.365	156.293	159.67	407.976	388.895					4	207.5	173.9	133.4	92.2	88.8	50.4
	12	101.451	0	161.407	141.994	104.943	296.97	262.929					6	283.5	228.6	141.8	106.9	240.7	51.1
	15	111.328	0	183.853	67.8495	228.813	363.204	280.564					8	328.7	351.6	182.2	110	457.4	132.8
	18	24.8042	0	172.067	82.2312	161.749	312.916	277.878					10	353.5	696.8	208	117	473	130.9
	20	66.7008	0	156.806	93.5028	272.033	324.364	293.133					12	354	1144.1	224.6	120.3	533.5	158.7
	24	53.7237	0	192.881	85.176	341.382	290.286	183.467
	26	89.8501	0	197.081	119.05	586.402	265.624	404.814
	28	87.1884	0	204.364	120.477	668.817	337.7	434.007

## Sheet: Figure S3
figure S3B	Percentage of MC38 tumor-infiltrating immune cells in CD45+ T cells from scRNA
		B cells	CD4+ T cells	CD8+ T cells	Dendritic cells	Gamma delta T cells	iCAFs	Macrophages	Mast Cells	Monocytes	Neutrophils	NK cells	pDCs	Proliferating T cell
	WT-IgG-1	0.00189753	0.0166561	0.0978284	0.0516551	0.00210837	0.0139152	0.709045	0.000632511	0.055661	0.000210837	0.037529	0.00379507	0.00906599
	WT-IgG-2	0.00265722	0.0161205	0.0829052	0.0712135	0.00230292	0.0786537	0.632595	0.000531444	0.0584588	0.000708592	0.039504	0.00584588	0.0085031
	WT-IgG-3	0.0429868	0.0166759	0.0793033	0.0544747	0.00296461	0.0935705	0.589402	0.00185288	0.0618862	0.00111173	0.043728	0.00407634	0.00796739
	WT-αPD-L1-1	0.12	0.0266667	0.135346	0.0510692	0.00779874	0.0784906	0.482264	0.00176101	0.0490566	0	0.0352201	0.0027673	0.00955975
	WT-αPD-L1-2	0.112764	0.0217085	0.104121	0.0466332	0.00643216	0.0432161	0.571055	0.00140704	0.0361809	0.00160804	0.0424121	0.00422111	0.00824121
	WT-αPD-L1-3	0.00722601	0.0230831	0.103774	0.0465676	0.00742674	0.0935367	0.619229	0.00120434	0.0537937	0.00260939	0.0327178	0.00401445	0.00481734
	Nod1/2-/--IgG-1	0.00100341	0.0140478	0.108369	0.0547863	0.00160546	0.0405378	0.68232	0.000802729	0.0479631	0.00160546	0.0345174	0.00381296	0.00862934
	Nod1/2-/--IgG-2	0.00244101	0.00671277	0.0929618	0.0471928	0.00223759	0.108422	0.651343	0.000203417	0.0463792	0.00101709	0.0319365	0.0034581	0.00569569
	Nod1/2-/--IgG-3	0.0335683	0.00973481	0.107586	0.0350789	0.00151057	0.0617657	0.661464	0	0.0391071	0.00721719	0.0334005	0.00302115	0.00654582
	Nod1/2-/--αPD-L1-1	0.116994	0.0223991	0.172714	0.0368382	0.00740467	0.0527582	0.472603	0.00055535	0.055535	0.00407257	0.0497964	0.00148093	0.00684931
	Nod1/2-/--αPD-L1-2	0.173227	0.0292096	0.205092	0.0384255	0.00890347	0.0109341	0.433458	0.000312402	0.0557638	0.00577944	0.0245236	0.00156201	0.0128085

## Sheet: Figure S5
figure S5B	Proportion of IFNγ+CD8+ T cells in CD45+cells
	WT-IgG	WT-αPD-L1	Nod1/2-/--IgG	Nod1/2-/--αPD-L1
	0.51238	3.53297	1.41205	4.44952
	1.1073	3.92341	1.35361	2.73312
	1.00685	1.95683	0.93195	5.19446
	0.78114	1.63354	1.19952	2.69688
	0.54326	1.73955	0.51577	5.1581
	0.30888	2.28369	1.37726	3.1881
figure S5C	Proportion of TNFα+CD8+ T cells in CD45+cells
	WT-IgG	WT-αPD-L1	Nod1/2-/--IgG	Nod1/2-/--αPD-L1
	0.05124	0.27554	0.09032	0.82172
	0.04223	0.22008	0.08608	0.2872
	0.10488	0.21649	0.09492	0.3623
	0.07658	0.13866	0.08896	0.22229
	0.04916	0.16751	0.08866	0.52047
	0.09266	0.2085	0.10349	0.29357
figure S5D	Proportion of CD4+ T cells in CD45+cells
	WT-IgG	WT-αPD-L1	Nod1/2-/--IgG	Nod1/2-/--αPD-L1
	7.4517	9.8549	5.4058	16.182
	5.3424	5.292	6.7768	9.7416
	5.8017	8.4039	7.452	10.0284
	6.321	6.975	7.1829	16.8597
	6.66	7.2875	6.26	9.7428
	5.945	10.68	4.7214	7.1955
figure S5E	Proportion of DCs in CD45+cells
	WT-IgG	WT-αPD-L1	Nod1/2-/--IgG	Nod1/2-/--αPD-L1
	5.58	10.4	6.41	9.18
	8.29	7.65	6.38	10.4
	7.15	6.91	8.66	10.6
	5.63	7.96	6.63	5.56
	6.72	8.99	4.66	7.24
	5.19	6.77	6.69	5.06
figure S5F	Proportion of Neutrophils in CD45+cells
	WT-IgG	WT-αPD-L1	Nod1/2-/--IgG	Nod1/2-/--αPD-L1
	0.7524	2.0912	0.6016	1.3395
	1.9729	1.80435	2.4675	1.5912
	0.522	1.4214	1.11375	1.2533
	2.40165	1.0292	2.5228	1.2859
	0.8268	1.2331	0.8533	2.40125
	0.9612	0.7701	0.8411	1.4112
figure S5G	Proportion of Tregs in CD45+cells
	WT-IgG	WT-αPD-L1	Nod1/2-/--IgG	Nod1/2-/--αPD-L1
	0.78	1.2	0.72	1.03
	0.92	1.08	0.61	0.66
	0.62	1.15	0.6	1.04
	0.51	1.79	0.54	1.65
	0.7	1.54	0.32	1.44
	0.87	2.09	0.81	1.11
figure S5H	Proportion of Granulocytic MDSCs in CD45+cells
	WT-IgG	WT-αPD-L1	Nod1/2-/--IgG	Nod1/2-/--αPD-L1
	0.52041	0.60604	0.42112	0.45825
	0.65424	0.64768	0.48762	0.76896
	0.71656	0.57268	0.35775	0.2805
	0.42008	0.664	0.43778	0.27104
	0.8555	0.72039	0.36232	0.58384
	0.69122	0.38702	0.46365	0.69972
figure S5I	Proportion of Monocytic MDSCs in CD45+cells
	WT-IgG	WT-αPD-L1	Nod1/2-/--IgG	Nod1/2-/--αPD-L1
	7.4703	7.1104	7.52	5.887
	8.9088	6.5898	8.514	6.7905
	6.7602	6.0564	9.0524	5.7596
	5.95944	8.3664	7.1797	1.7969
	6.14075	7.788	8.9933	9.6432
	8.4626	5.7531	8.20239	2.2032

[truncated: 4 more sheets: Figure S6, Figure S7, Figure S9, Figure S11]
